# Supplementary material for: Hepatic Sinusoidal Obstruction Syndrome Secondary to Aplastic Anemia/Paroxysmal Nocturnal Hemoglobinuria Syndrome: A Rare Case
Source: Diagnostics (Basel). 2025 Oct 27;15(21):2712. doi: 10.3390/diagnostics15212712 (PMC12607371; doi:10.3390/diagnostics15212712)
Supplement: Supplementary file 1 [file diagnostics-15-02712-s001.zip]

Archive with 1 entries (1 files):
- diagnostics-3893199-supplementary.pdf
